# Supplementary material for: Effects of Prior Heat Treatment and Induction Hardening on the Properties of JIS SUJ3 Bearing Steel
Source: Materials (Basel). 2025 Apr 15;18(8):1797. doi: 10.3390/ma18081797 (PMC12029054; doi:10.3390/ma18081797)
Supplement: Supplementary file 1 [file materials-18-01797-s001.zip]

Archive with 1 entries (1 files):
- materials-3528263-supplementary.pdf
